# Supplementary material for: Impact of Frailty on Surgical Outcomes in Nonacute Subdural Hematomas: A Nationwide Analysis of 251,597 Patients over 20 Years
Source: J Clin Med. 2025 May 4;14(9):3176. doi: 10.3390/jcm14093176 (PMC12073061; doi:10.3390/jcm14093176)
Supplement: Supplementary file 1 [file jcm-14-03176-s001.zip]

Archive with 1 entries (1 files):
- jcm-3590225-supplementary.pdf
